# Supplementary material for: The Efficacy of Short-Term Weight Loss Programs and Consumption of Natural Probiotic Bryndza Cheese on Gut Microbiota Composition in Women
Source: Nutrients. 2021 May 21;13(6):1753. doi: 10.3390/nu13061753 (PMC8224276; doi:10.3390/nu13061753)
Supplement: Supplementary file 1 [file nutrients-13-01753-s001.zip]

Archive with 2 entries (2 files):
- Nov8 prieƒinok/Supplement 1.pdf
- Nov8 prieƒinok/Supplement 2..xlsx
