# Supplementary material for: The Efficacy of Short-Term Weight Loss Programs and Consumption of Natural Probiotic Bryndza Cheese on Gut Microbiota Composition in Women
Source: Nutrients. 2021 May 21;13(6):1753. doi: 10.3390/nu13061753 (PMC8224276; doi:10.3390/nu13061753)
Supplement: Supplementary file 1 [file nutrients-13-01753-s001.zip › Nov8 prieƒinok/Supplement 2..xlsx]

## Sheet: Hárok1
Supplement 2. Selected metabolites differentially present after interventions.
Metabolite	WLPB-pre (N=13)	WLPB-post (N=13)	p-value
Lipo1	4.24E+07 (±7.04E+06)	3.79E+07 (±7.70E+06)	0.036
Lipo2	7.14E+07 (±1.30E+07)	6.39E+07 (±1.37E+07)	0.055
Pyruvate	3.02E+06 (±6.99E+05)	2.61E+06 (±7.89E+05)	0.038
Metabolite	WLP-pre (N=9)	WLP-post (N=9)	p-value
Lipo1	2.72E+06 (±3.96E+05)	2.43E+06 (±2.68E+05)	0.026
Isoleucine	7.72E+07(±2.04E+07)	5.98E+07 (±8.98E+06)	0.021
Ketoleucine	4.56E+07 (±1.24E+07)	3.54E+07 (±5.55E+06)	0.026
Values are presented as mean (±stdev). WLPB – short-term weight loss program + May Bryndza consumption; WLP - short-term weight loss program.
